# Supplementary material for: The Influence of Diabetes Mellitus and Kidney Dysfunction on Oxidative Stress, a Reflection of the Multisystem Interactions in Aortic Stenosis
Source: Antioxidants (Basel). 2025 Jul 18;14(7):888. doi: 10.3390/antiox14070888 (PMC12292387; doi:10.3390/antiox14070888)
Supplement: Supplementary file 1 [file antioxidants-14-00888-s001.zip]

Archive with 1 entries (1 files):
- antioxidants-3747372-supplementary.pdf
